# Supplementary material for: Surveillance of Salmonella enterica serovar Typhi in Colombia, 2012–2015
Source: PLoS Negl Trop Dis. 2020 Mar 10;14(3):e0008040. doi: 10.1371/journal.pntd.0008040 (PMC7083327; doi:10.1371/journal.pntd.0008040)
Supplement: S1 Table — (XLSX) [file pntd.0008040.s002.xlsx]

## Sheet: National Incidence
Table S1. Notification of cases and annual incidence per 100,000 people of typhoid fever in Colombia by department; 2012 to 2015.
Location	Study cases N (%)	2012			2013			2014			2015			National Minimun incidence
		Annual average population	No. cases	Minimun incidence*100000 population per year	Annual average population	No. cases	Minimun incidence*100000 population per year	Annual average population	No. cases	Minimun incidence*100000 population per year	Annual average population	No. cases	Minimun incidence*100000 population per year	cases N	cases %	National Minimun average incidence*100000 population per year
Antioquia	115 (28.6)	6221817	4	0.0642899	6299990	18	0.285715	6378132	105	1.64625	6456299	106	1.64181	233	27.8708	0.909516
Atlántico	4 (1)	2373550	3	0.126393	2402910	1	0.0416162	2432003	3	0.123355	2460863	3	0.121908	10	1.19617	0.103318
Bogotá	20 (5)	7571345	4	0.0528308	7674366	10	0.130304	7776845	10	0.128587	7878783	4	0.0507693	28	3.34928	0.0906227
Bolivar	6 (1.5)	2025573	2	0.0987375	2049109	3	0.146405	2073004	17	0.820066	2097161	13	0.619886	35	4.1866	0.421274
Boyacá	1 (0.3)	1271133	0	0	1272855	1	0.0785635	1274615	0	0	1276407	0	0	1	0.119617	0.0196409
Caldas	0 (0)	982207	2	0.203623	984115	0	0	986042	2	0.202831	987991	4	0.404862	8	0.956938	0.202829
Cauca	1 (0.3)	1342650	3	0.223439	1354733	1	0.0738153	1366984	3	0.219461	1379169	15	1.08761	22	2.63158	0.401082
Cesar	1 (0.3)	991584	1	0.100849	1004058	0	0	1016533	1	0.0983736	1028890	6	0.583153	8	0.956938	0.195594
Caqueta	0 (0)	459515	1	0.217621	465487	0	0	471541	1	0.212071	477642	0	0	2	0.239234	0.107423
Casanare	0 (0)	337886	0	0	344040	0	0	350239	1	0.285519	356479	0	0	1	0.119617	0.0713798
Cundinamarca	2 (0.5)	2557623	3	0.117296	2598245	0	0	2639059	2	0.0757846	2680041	3	0.111939	8	0.956938	0.0762549
Choco	0 (0)	485543	2	0.41191	490317	2	0.407899	495151	27	5.45288	500093	10	1.99963	41	4.90431	2.06808
Huila	22 (5.5)	1111947	20	1.79865	1126316	6	0.53271	1140539	8	0.701423	1154777	23	1.99173	57	6.81818	1.25613
Meta	25 (6.2)	906805	6	0.661664	924871	9	0.973109	943072	12	1.27244	961334	17	1.76838	44	5.26316	1.1689
Nariño	11 (2.7)	1680795	1	0.0594957	1701782	1	0.0587619	1722945	7	0.406281	1744228	12	0.687983	21	2.51196	0.303131
Norte de Santander	172 (42.3)	1320777	41	3.10423	1332378	59	4.42817	1344038	51	3.79454	1355787	82	6.04815	233	27.8708	4.34377
Risaralda	3 (0.7)	935910	0	0	941275	1	0.106239	946632	2	0.211275	951953	3	0.315142	6	0.717703	0.158164
Santander	7 (1.7)	2030775	0	0	2040932	2	0.0979944	2051022	3	0.146269	2061079	6	0.29111	11	1.31579	0.133843
Valle Del Cauca	12 (3.0)	4474369	8	0.178796	4520480	2	0.0442431	4566875	9	0.197071	4613684	14	0.303445	33	3.94737	0.180889
Cordoba	0 (0)	1632637	1	0.0612506	1658067	0	0	1683782	6	0.356341	1709644	1	0.0584917	8	0.956938	0.119021
La Guajira	0 (0)	874532	1	0.114347	902367	0	0	930143	1	0.10751	957797	1	0.104406	3	0.358852	0.0815659
Magdalena	0 (0)	1223875	1	0.0817077	1235532	0	0	1247514	2	0.160319	1259822	7	0.555634	10	1.19617	0.199415
Putumayo	0 (0)	333247	0	0	337054	0	0	341034	2	0.586452	345204	1	0.289684	3	0.358852	0.219034
Quindio	0 (0)	555836	1	0.179909	558969	0	0	562114	0	0	565310	1	0.176894	2	0.239234	0.0892008
San Andrés, Providencia y Santa Catalina	0 (0)	74541	0	0	75167	0	0	75801	0	0	76442	1	1.30818	1	0.119617	0.327045
Sucre	0 (0)	826780	0	0	834937	0	0	843202	3	0.355787	851515	3	0.352313	6	0.717703	0.177025
Tolima	0 (0)	1396038	0	0	1400140	0	0	1404262	0	0	1408272	1	0.071009	1	0.119617	0.0177523
Total	402	45999290	105	0.228264	46530492	116	0.249299	47063123	278	0.590696	47596666	337	0.708033	836	100	0.444073
